# Supplementary material for: Comprehensive analysis of immunoglobulin and clinical variables identifies functional linkages and diagnostic indicators associated with Behcet’s disease patients receiving immunomodulatory treatment
Source: BMC Immunol. 2021 Feb 22;22:16. doi: 10.1186/s12865-021-00403-1 (PMC7901184; doi:10.1186/s12865-021-00403-1)
Supplement: Supplementary file 1 — Additional file 1: Table S1 Abbreviations and full names of the laboratory tests used in this study. Table S2 Variables with significant differences between healthy controls and BD patients not treated with corticosteroids and immunosuppressants therapy. Table S3 Spearman correlation (r and P value) analysis of the immunoglobulin proteome in HCs and BD patients with and without immunomodulatory therapy. Table S4 Ratios with significant differences and fold change more than one between healthy controls and BD patients not treated with corticosteroids and immunosuppressants therapy in the discovery set. Table S5 Ratios with significant differences between BD patients not treated with corticosteroids and immunosuppressants therapy, healthy control and disease controls in both the discovery set and validation set. Fig. S1. Standard curves for the quantification of eight immunoglobulin isotypes. Fig. S2. The assay performance of the plasma microarray in the detection of the immunoglobulin proteome. Fig. S3. Correlation analysis between immunoglobulins and age in HC(A) and BD(B). Fig. S4. Beeswarm plots of immunoglobulin proteome expression between sex groups in HC(A) and BD(B). Fig. S5. Comparison of laboratory tests in HC and BD patients with and without immunomodulatory therapy. [file 12865_2021_403_MOESM1_ESM.zip]

Archive with 5 entries (5 files):
- Revised supplementary data.docx
- Table S2.xlsx
- Table S3.xlsx
- Table S4.xlsx
- Table S5.xlsx
