# Supplementary material for: Comprehensive analysis of immunoglobulin and clinical variables identifies functional linkages and diagnostic indicators associated with Behcet’s disease patients receiving immunomodulatory treatment
Source: BMC Immunol. 2021 Feb 22;22:16. doi: 10.1186/s12865-021-00403-1 (PMC7901184; doi:10.1186/s12865-021-00403-1)
Supplement: Supplementary file 1 — Additional file 1: Table S1 Abbreviations and full names of the laboratory tests used in this study. Table S2 Variables with significant differences between healthy controls and BD patients not treated with corticosteroids and immunosuppressants therapy. Table S3 Spearman correlation (r and P value) analysis of the immunoglobulin proteome in HCs and BD patients with and without immunomodulatory therapy. Table S4 Ratios with significant differences and fold change more than one between healthy controls and BD patients not treated with corticosteroids and immunosuppressants therapy in the discovery set. Table S5 Ratios with significant differences between BD patients not treated with corticosteroids and immunosuppressants therapy, healthy control and disease controls in both the discovery set and validation set. Fig. S1. Standard curves for the quantification of eight immunoglobulin isotypes. Fig. S2. The assay performance of the plasma microarray in the detection of the immunoglobulin proteome. Fig. S3. Correlation analysis between immunoglobulins and age in HC(A) and BD(B). Fig. S4. Beeswarm plots of immunoglobulin proteome expression between sex groups in HC(A) and BD(B). Fig. S5. Comparison of laboratory tests in HC and BD patients with and without immunomodulatory therapy. [file 12865_2021_403_MOESM1_ESM.zip › Table S2.xlsx]

## Sheet: Sheet1
	BDN_mean	BDN_sd	HC_mean	HC_sd	BDN vs.. HC p	BDC_mean	BDC_sd	BDN vs. BDC p	BDI_mean	BDI_sd	BDN vs. BDI p
IgG1	39.7412	26.5411	24.7316	16.0023	0.0422171	30.2454	27.6215	0.231829	30.7728	22.6629	0.428142
A/G	1.46154	0.304243	1.70606	0.24675	0.00747301	1.44	0.414193	0.77858	1.38333	0.271416	0.964758
BASO%	0.4	0.29277	0.581818	0.219726	0.030877	0.325	0.249089	0.586488	0.625	0.332738	0.161836
LY%	24.4333	7.99801	33.1379	4.83671	3.37802e-05	25.65	11.0502	0.942654	25.6625	8.09178	0.698465
MPV	9.96667	1.19024	7.91818	0.621143	5.01012e-08	8.35	1.24791	0.00365083	10.2	1.09414	0.79566
NEUT	4.67467	2.00132	3.38394	0.767349	0.0129031	5.70667	2.5716	0.399434	3.7775	0.782227	0.245161
NEUT%	66.7667	10.6456	56.7076	5.72601	0.000541827	66.4167	13.1827	0.961077	63.8125	8.52181	0.477457
CRP	8.78923	14.6235	0.9025	0.7525	0.00269287	32.067	46.5832	0.113598	10.4917	20.0467	0.965006
LY	1.546	0.418736	1.96591	0.468395	0.0108521	2.04333	0.834074	0.143052	1.4875	0.438398	0.728362
MCH	29.2	1.52269	30.1652	1.06345	0.0126396	28.6	4.75261	0.625374	30.5375	3.00092	0.244811
MCHC	332.8	8.71124	341.682	8.14703	0.000654164	326.417	12.7597	0.195099	342.75	15.5816	0.0566371
PCT	0.243333	0.058269	0.173182	0.035045	1.82152e-05	0.265	0.113258	0.271374	0.22	0.079102	0.195043
TP	75.6667	6.58281	71.3182	3.7382	0.025297	66.9	7.73807	0.0157974	78.6667	5.68038	0.481499

## Sheet: Sheet2
	Discovery Set							Validation Set
		BD- vs HC		BD+ vs HC		BD+ vs BD-		BD- vs HC		BD+ vs HC		BD+ vs BD-
		fc	p	fc	p	fc	p	fc	p	fc	p	fc	p
gastrointestinal involvement	Alb	0.947579	0.0203212	0.869871	0.000110843	0.917993	0.0263614	0.99732	0.864084	0.737765	0.0264576	0.739748	0.0361955
gastrointestinal involvement	TP	1.02981	0.237197	0.891778	0.00016975	0.865961	0.000113826	1.07129	8.51237e-06	0.790853	0.0218191	0.738226	0.0204333
