# Supplementary material for: Comprehensive analysis of immunoglobulin and clinical variables identifies functional linkages and diagnostic indicators associated with Behcet’s disease patients receiving immunomodulatory treatment
Source: BMC Immunol. 2021 Feb 22;22:16. doi: 10.1186/s12865-021-00403-1 (PMC7901184; doi:10.1186/s12865-021-00403-1)
Supplement: Supplementary file 1 — Additional file 1: Table S1 Abbreviations and full names of the laboratory tests used in this study. Table S2 Variables with significant differences between healthy controls and BD patients not treated with corticosteroids and immunosuppressants therapy. Table S3 Spearman correlation (r and P value) analysis of the immunoglobulin proteome in HCs and BD patients with and without immunomodulatory therapy. Table S4 Ratios with significant differences and fold change more than one between healthy controls and BD patients not treated with corticosteroids and immunosuppressants therapy in the discovery set. Table S5 Ratios with significant differences between BD patients not treated with corticosteroids and immunosuppressants therapy, healthy control and disease controls in both the discovery set and validation set. Fig. S1. Standard curves for the quantification of eight immunoglobulin isotypes. Fig. S2. The assay performance of the plasma microarray in the detection of the immunoglobulin proteome. Fig. S3. Correlation analysis between immunoglobulins and age in HC(A) and BD(B). Fig. S4. Beeswarm plots of immunoglobulin proteome expression between sex groups in HC(A) and BD(B). Fig. S5. Comparison of laboratory tests in HC and BD patients with and without immunomodulatory therapy. [file 12865_2021_403_MOESM1_ESM.zip › Table S3.xlsx]

## Sheet: r_P
all correlitions are Spearman's r
group
HC					Spearman's r									P value
r		IgA	IgA1	IgA2	IgG	IgG1	IgG2	IgG3	p		IgA	IgA1	IgA2	IgG	IgG1	IgG2	IgG3
	IgA1	0.19								IgA1	0.139
	IgA2	0.14	0.06							IgA2	0.273	0.63
	IgG	0.39	0.33	0.05						IgG	0.002	0.008	0.693
	IgG1	0.27	0.19	0.01	0.81					IgG1	0.033	0.146	0.95	0
	IgG2	0.29	0.17	0.21	0.39	0.01				IgG2	0.024	0.199	0.107	0.002	0.947
	IgG3	0.27	0.01	0.13	0.36	0.16	0.21			IgG3	0.031	0.915	0.317	0.004	0.208	0.101
	IgG4	0.32	0.26	0.34	0.41	0.38	0.05	0.09		IgG4	0.012	0.042	0.007	0.001	0.003	0.717	0.508
BD-N
r		IgA	IgA1	IgA2	IgG	IgG1	IgG2	IgG3	p		IgA	IgA1	IgA2	IgG	IgG1	IgG2	IgG3
	IgA1	0.64								IgA1	0.012
	IgA2	0.65	0.28							IgA2	0.011	0.314
	IgG	0.72	0.46	0.49						IgG	0.004	0.083	0.064
	IgG1	0.36	0.37	0.04	0.62					IgG1	0.192	0.169	0.883	0.016
	IgG2	0.53	0.44	0.59	0.58	0.3				IgG2	0.045	0.1	0.023	0.026	0.271
	IgG3	0.61	0.71	0.45	0.41	0.32	0.4			IgG3	0.019	0.004	0.094	0.126	0.242	0.137
	IgG4	0.03	0.15	0.49	0.02	-0.14	0.24	0.27		IgG4	0.909	0.602	0.063	0.945	0.629	0.394	0.324
BD-C
r		IgA	IgA1	IgA2	IgG	IgG1	IgG2	IgG3	p		IgA	IgA1	IgA2	IgG	IgG1	IgG2	IgG3
	IgA1	0.36								IgA1	0.256
	IgA2	0.2	-0.38							IgA2	0.528	0.227
	IgG	0.64	0.2	0.15						IgG	0.028	0.528	0.651
	IgG1	0.61	0.39	0.01	0.89					IgG1	0.04	0.21	0.991	0
	IgG2	0.08	-0.39	0.34	0.45	0.17				IgG2	0.8	0.21	0.276	0.147	0.604
	IgG3	0.01	-0.29	0.44	0.62	0.52	0.41			IgG3	0.974	0.366	0.154	0.035	0.089	0.193
	IgG4	0.58	0.03	0.09	0.15	-0.01	-0.19	-0.26		IgG4	0.05	0.921	0.775	0.643	0.982	0.565	0.415
BD-I
r		IgA	IgA1	IgA2	IgG	IgG1	IgG2	IgG3	p		IgA	IgA1	IgA2	IgG	IgG1	IgG2	IgG3
	IgA1	0.76								IgA1	0.037
	IgA2	0.62	0.76							IgA2	0.115	0.037
	IgG	0.88	0.6	0.6						IgG	0.007	0.132	0.132
	IgG1	0.71	0.29	0.19	0.88					IgG1	0.058	0.501	0.665	0.007
	IgG2	0.57	0.64	0.9	0.67	0.26				IgG2	0.151	0.096	0.005	0.083	0.536
	IgG3	-0.25	0.04	0.25	-0.11	-0.36	0.49			IgG3	0.548	0.933	0.548	0.799	0.382	0.217
	IgG4	0.78	0.5	0.37	0.79	0.74	0.32	-0.55		IgG4	0.023	0.204	0.365	0.02	0.035	0.435	0.154
BD-C&I
r		IgA	IgA1	IgA2	IgG	IgG1	IgG2	IgG3	p		IgA	IgA1	IgA2	IgG	IgG1	IgG2	IgG3
	IgA1	0.01								IgA1	0.957
	IgA2	0.29	0.23							IgA2	0.129	0.237
	IgG	0.64	-0.11	0.21						IgG	0	0.574	0.284
	IgG1	0.49	-0.18	0.1	0.88					IgG1	0.008	0.347	0.607	0
	IgG2	0.66	0.19	0.46	0.61	0.48				IgG2	0	0.341	0.014	0.001	0.01
	IgG3	0.01	-0.09	0.15	0.16	0.13	0.08			IgG3	0.968	0.656	0.432	0.411	0.502	0.686
	IgG4	0.55	-0.19	0.32	0.5	0.29	0.37	0.27		IgG4	0.002	0.344	0.096	0.007	0.138	0.055	0.166
