# Supplementary material for: Comprehensive analysis of immunoglobulin and clinical variables identifies functional linkages and diagnostic indicators associated with Behcet’s disease patients receiving immunomodulatory treatment
Source: BMC Immunol. 2021 Feb 22;22:16. doi: 10.1186/s12865-021-00403-1 (PMC7901184; doi:10.1186/s12865-021-00403-1)
Supplement: Supplementary file 1 — Additional file 1: Table S1 Abbreviations and full names of the laboratory tests used in this study. Table S2 Variables with significant differences between healthy controls and BD patients not treated with corticosteroids and immunosuppressants therapy. Table S3 Spearman correlation (r and P value) analysis of the immunoglobulin proteome in HCs and BD patients with and without immunomodulatory therapy. Table S4 Ratios with significant differences and fold change more than one between healthy controls and BD patients not treated with corticosteroids and immunosuppressants therapy in the discovery set. Table S5 Ratios with significant differences between BD patients not treated with corticosteroids and immunosuppressants therapy, healthy control and disease controls in both the discovery set and validation set. Fig. S1. Standard curves for the quantification of eight immunoglobulin isotypes. Fig. S2. The assay performance of the plasma microarray in the detection of the immunoglobulin proteome. Fig. S3. Correlation analysis between immunoglobulins and age in HC(A) and BD(B). Fig. S4. Beeswarm plots of immunoglobulin proteome expression between sex groups in HC(A) and BD(B). Fig. S5. Comparison of laboratory tests in HC and BD patients with and without immunomodulatory therapy. [file 12865_2021_403_MOESM1_ESM.zip › Table S4.xlsx]

## Sheet: Sheet1
	BD-N		HC				BD-C				BD-I
	mean	sd	mean	sd	p	fc	mean	sd	p	fc	mean	sd	p	fc
CRP/IgA	0.843143	1.15469	0.152688	0.170767	0.00735823	5.522	6.33309	13.0766	0.147519	0.133133	0.880536	1.34888	0.966092	0.957534
CRP/IgA1	1.7484	1.9762	0.700878	1.46031	0.0421573	2.49458	7.26397	10.1405	0.166064	0.240695	1.73302	2.14686	1	1.00888
IgA/IgA2	227.321	534.074	74.5262	146.272	0.00562718	3.05022	144.57	276.578	0.167023	1.5724	265.732	318.444	0.357224	0.855454
IgA1/IgA2	128.276	295.141	29.651	23.2587	0.010967	4.3262	82.3958	167.342	0.54805	1.55683	119.157	148.249	0.428142	1.07653
IgG/IgA2	1026.43	2496.59	230.894	121.873	0.00153096	4.44548	597.056	1052.59	0.341276	1.71916	986.315	1143.6	0.391773	1.04067
IgG1/IgA2	1161	3003.82	179.547	149.493	0.00275572	6.4663	577.103	1336.37	0.102074	2.01178	972.333	1179.51	0.681343	1.19404
ESR/IgA2	176.569	115.331	69.7687	57.3448	0.0100666	2.53077	214.474	196.925	0.909511	0.823264	232.503	243.024	0.898275	0.759425
MPV/IgA2	264.214	598.59	71.8175	120.598	0.00233649	3.67896	134.209	218.55	0.277337	1.96868	422.216	528.898	0.428142	0.625779
CRP/IgA2	79.5553	74.9767	5.65706	4.74989	4.45287e-05	14.063	268.107	354.58	0.166064	0.29673	100.404	78.6941	0.521377	0.792355
PCT/IgA2	6.59455	14.7968	1.59862	2.90891	0.00224124	4.12515	4.02559	6.9071	0.718896	1.63816	8.54269	10.1837	0.324604	0.771952
TP/IgA2	2723.65	6657.48	657.788	1173.43	0.0309178	4.14062	656.071	598.999	0.22763	4.15146	3772.82	3737.95	0.179703	0.721914
CRP/IgG	0.220122	0.38498	0.032846	0.028687	0.00669029	6.70164	1.11196	2.24559	0.166064	0.197959	0.199579	0.299056	1	1.10293
CRP/IgG2	18.3562	17.7547	2.71213	2.37848	0.00122643	6.7682	244.075	512.505	0.115063	0.0752074	49.3382	71.1755	0.415524	0.37205
CRP/IgG3	207.318	234.077	31.6492	45.5062	0.00216292	6.55049	919.388	1287.81	0.283929	0.225496	1861.3	4226.62	0.638803	0.111383
IgA/(A/G)	6.71153	3.1616	4.7725	1.9373	0.0322162	1.40629	6.14829	3.96922	0.48329	1.09161	6.53411	4.72319	0.701238	1.02715
IgA1/(A/G)	3.90946	2.39559	2.38685	1.42467	0.0189903	1.63792	3.52466	2.35862	0.648162	1.10917	3.34026	3.27976	0.415524	1.1704
IgG/(A/G)	30.2344	18.9076	19.5896	7.86508	0.0344708	1.54339	31.9096	25.4689	0.648162	0.947503	29.034	22.6313	0.765369	1.04135
IgG1/(A/G)	31.4653	22.1716	15.3425	10.9703	0.00667088	2.05086	26.1954	30.9175	0.18621	1.20118	30.1294	24.8099	0.831417	1.04434
Alb/(A/G)	31.0612	5.54888	27.0762	3.5802	0.0191982	1.14718	28.3409	6.01392	0.346279	1.09598	33.1516	5.81023	0.891618	0.936944
RBC/(A/G)	3.44981	0.766984	2.83787	0.413471	0.00402894	1.21563	2.97302	0.765556	0.115063	1.16037	3.80259	1.05385	0.765369	0.907226
HCT/(A/G)	30.1841	6.18512	25.0437	3.62813	0.00286735	1.20526	25.7754	5.24542	0.0768575	1.17104	32.3875	8.39954	0.966092	0.931968
HGB/(A/G)	99.8826	18.5349	85.4971	12.416	0.008503	1.16826	84.2176	15.0917	0.0493293	1.18601	110.157	23.9607	0.578874	0.906729
MCV/(A/G)	62.2552	11.1939	52.8213	7.74575	0.0067157	1.1786	65.4204	18.6256	0.975772	0.951617	64.1705	15.0057	0.966092	0.970153
MPV/(A/G)	7.04135	1.43716	4.74626	0.834653	2.85226e-06	1.48356	6.14418	2.09816	0.162794	1.14602	7.3765	1.76893	0.895288	0.954565
NEUT/(A/G)	3.62619	1.73622	2.04179	0.623022	0.000802839	1.77599	3.6839	1.36523	0.784444	0.984335	2.73846	1.18561	0.415524	1.32417
CRP/(A/G)	7.70877	12.5785	0.53731	0.475483	0.00105151	14.347	29.4514	44.3847	0.237977	0.261745	10.824	22.6161	0.820082	0.712196
MCH/(A/G)	20.63	3.37215	18.041	2.64825	0.00992373	1.14351	21.3636	5.70487	0.828119	0.965663	21.8353	4.17556	0.895288	0.944803
MCHC/(A/G)	235.39	42.2808	204.333	29.4322	0.0129224	1.15199	244.32	65.0585	0.852368	0.963449	255.96	51.4335	0.765369	0.919634
PCT/(A/G)	0.179215	0.059903	0.104067	0.028206	1.35297e-05	1.72211	0.201235	0.136093	0.927375	0.890576	0.188048	0.127064	0.482515	0.953028
PLT/(A/G)	181.519	63.6623	132.316	36.2758	0.0101175	1.37186	281.411	149.13	0.18621	0.64503	194.185	135.997	0.638803	0.934774
TP/(A/G)	53.3725	13.1664	42.8204	7.55501	0.00798873	1.24643	50.3025	16.6764	0.552773	1.06103	59.7269	18.615	0.820082	0.89361
IgG/Alb	0.979619	0.479493	0.7071	0.220554	0.0239554	1.3854	1.02544	0.550682	0.887386	0.955319	0.814047	0.428502	0.482416	1.20339
IgG1/Alb	1.01312	0.534858	0.54708	0.357599	0.00297627	1.85187	0.787135	0.756815	0.127688	1.2871	0.789278	0.50832	0.299119	1.2836
RBC/Alb	0.108947	0.010678	0.10485	0.006981	0.0484398	1.03907	0.108797	0.02076	0.712535	1.00138	0.109193	0.014668	0.967135	0.997747
HCT/Alb	0.964507	0.084507	0.925526	0.064125	0.0484384	1.04212	0.930948	0.095215	0.26567	1.03605	0.963685	0.067685	0.77324	1.00085
MPV/Alb	0.223404	0.037577	0.174868	0.016264	6.31919e-06	1.27756	0.219134	0.045494	0.887386	1.01949	0.232988	0.040513	0.703584	0.958865
NEUT/Alb	0.109976	0.045548	0.074716	0.017347	0.00405746	1.47192	0.146885	0.060349	0.143168	0.748722	0.084889	0.02295	0.34024	1.29553
CRP/Alb	0.221761	0.365467	0.019907	0.016829	0.00302494	11.1399	0.989909	1.51332	0.173352	0.224022	0.255791	0.503657	0.883646	0.866962
PCT/Alb	0.005665	0.001572	0.003825	0.00079	0.000105222	1.48105	0.007065	0.003616	0.347358	0.80184	0.005057	0.002291	0.261411	1.12023
TP/Alb	1.69868	0.134635	1.57303	0.080153	0.00431816	1.07987	1.73936	0.224183	0.771303	0.976608	1.77283	0.206432	0.820082	0.958171
IgG/ALT	3.07484	1.52059	2.04015	1.02901	0.0151495	1.50717	3.05264	1.9647	0.932301	1.00727	1.87231	0.927708	0.083115	1.64227
IgG1/ALT	3.12422	1.51158	1.54496	1.22701	0.000716392	2.0222	2.29746	2.24271	0.218921	1.35986	1.7762	0.95754	0.0449313	1.75894
MPV/ALT	0.721715	0.321071	0.49271	0.203779	0.0139609	1.46479	0.648496	0.256324	0.862461	1.11291	0.54932	0.14059	0.204695	1.31383
NEUT/ALT	0.335117	0.143634	0.210818	0.102387	0.00297234	1.5896	0.42284	0.24643	0.712535	0.792539	0.198908	0.06463	0.0129793	1.68478
CRP/ALT	0.603768	1.0953	0.059466	0.055407	0.00161985	10.1532	2.89403	5.10563	0.0720013	0.208625	0.500941	0.858598	0.524887	1.20527
PCT/ALT	0.017868	0.008099	0.010748	0.004974	0.00151658	1.66245	0.021199	0.014602	0.712535	0.84287	0.011541	0.003954	0.0449313	1.54822
PLT/ALT	18.2489	7.8407	13.6564	6.41514	0.0358959	1.33629	28.3615	17.2669	0.127688	0.643439	11.8523	4.94306	0.100262	1.5397
IgG1/RBC	8.21464	5.20501	5.24476	3.46535	0.0351826	1.56626	7.73169	7.94602	0.299543	1.06246	6.23419	4.09123	0.428142	1.31767
MPV/RBC	2.09973	0.311176	1.67559	0.197282	3.94888e-06	1.25313	2.03032	0.338213	0.54805	1.03418	2.19148	0.615391	0.825177	0.958134
NEUT/RBC	0.961717	0.388514	0.715539	0.172603	0.018643	1.34405	1.35005	0.520714	0.0414383	0.712358	0.81445	0.268003	0.547857	1.18082
CRP/RBC	1.74317	2.90211	0.185328	0.151852	0.00232726	9.40589	8.51446	12.9921	0.115063	0.204731	1.99384	3.74312	0.831417	0.874281
PCT/RBC	0.050891	0.012448	0.036704	0.008215	6.49783e-05	1.38652	0.065288	0.032196	0.199529	0.779485	0.045451	0.013117	0.238202	1.11969
IgG/DBil	11.1474	4.61425	7.63611	3.02068	0.012419	1.45983	15.1835	9.81024	0.377685	0.734179	9.77993	9.05836	0.22684	1.13983
IgG1/DBil	12.6204	9.62851	5.86606	4.06943	0.0024693	2.15143	10.746	10.6667	0.40951	1.17443	9.24529	9.57137	0.299119	1.36506
MPV/DBil	2.79165	1.39209	1.86702	0.536531	0.0147838	1.49524	3.51114	2.1243	0.477575	0.795082	2.48176	1.16798	1	1.12486
NEUT/DBil	1.49346	1.26202	0.818505	0.354626	0.0323819	1.82462	2.33636	1.51622	0.127688	0.639227	0.957467	0.571338	0.482416	1.55981
CRP/DBil	2.20045	3.77132	0.21774	0.191378	0.00137846	10.1058	14.6475	21.1292	0.0986176	0.150227	4.13013	8.90377	0.462346	0.532779
PCT/DBil	0.074127	0.047913	0.041145	0.015762	0.00783376	1.8016	0.11141	0.080865	0.442833	0.665353	0.059322	0.053342	0.384457	1.24957
IgG1/HCT	0.934568	0.596984	0.59202	0.388314	0.0330686	1.57861	0.865737	0.862561	0.277337	1.07951	0.707677	0.490223	0.391773	1.32061
MPV/HCT	0.239534	0.034501	0.189863	0.02255	3.31125e-06	1.26161	0.235631	0.045043	0.904561	1.01656	0.242529	0.039914	0.97482	0.987651
NEUT/HCT	0.110383	0.046454	0.081103	0.019704	0.0192605	1.36102	0.158639	0.066505	0.0666801	0.695813	0.090124	0.021755	0.466358	1.22479
CRP/HCT	0.200698	0.331526	0.021044	0.017315	0.00168537	9.53707	1.08187	1.70406	0.0768575	0.18551	0.238692	0.45299	0.831417	0.840824
PCT/HCT	0.00582	0.001465	0.004161	0.00094	5.86249e-05	1.3987	0.007627	0.003914	0.138536	0.763079	0.005175	0.001744	0.238202	1.12464
IgG1/HGB	0.281681	0.179383	0.173605	0.113711	0.0282524	1.62254	0.266348	0.26733	0.399434	1.05757	0.209294	0.149907	0.324604	1.34586
RBC/HGB	0.034345	0.001761	0.03321	0.001178	0.0124713	1.03418	0.035816	0.005671	0.648303	0.958929	0.033032	0.003151	0.265095	1.03975
HCT/HGB	0.300738	0.008072	0.292999	0.007056	0.000883236	1.02641	0.306764	0.012213	0.199529	0.980356	0.292418	0.013396	0.0611507	1.02845
MPV/HGB	0.071977	0.01014	0.055641	0.00688	1.38557e-06	1.2936	0.072584	0.015457	0.683263	0.991637	0.071112	0.013599	0.428142	1.01216
NEUT/HGB	0.033242	0.014197	0.023765	0.005768	0.0112458	1.39878	0.04862	0.020027	0.0468663	0.68371	0.02649	0.006988	0.357224	1.25489
CRP/HGB	0.061203	0.100219	0.006183	0.005077	0.00259606	9.89859	0.334612	0.5201	0.0882939	0.182907	0.073574	0.142482	0.831417	0.831856
PCT/HGB	0.001752	0.000449	0.001219	0.000279	1.30686e-05	1.43724	0.002354	0.001232	0.152293	0.744265	0.001524	0.000575	0.100556	1.14961
TP/HGB	0.534293	0.055399	0.500009	0.040887	0.0296733	1.06857	0.585976	0.101864	0.202967	0.9118	0.536097	0.053573	1	0.996635
MPV/MCV	0.113904	0.014822	0.089773	0.007844	8.74278e-07	1.2688	0.097387	0.018947	0.0281413	1.1696	0.114588	0.008528	0.97482	0.994031
NEUT/MCV	0.053682	0.023707	0.038374	0.008849	0.00943829	1.39892	0.067211	0.031573	0.372812	0.798709	0.042434	0.008409	0.190111	1.26507
CRP/MCV	0.101169	0.166965	0.010252	0.008591	0.00209265	9.86822	0.408798	0.612391	0.101012	0.247479	0.125677	0.242494	0.966092	0.804992
PCT/MCV	0.002787	0.000698	0.001964	0.000408	2.20209e-05	1.41904	0.003115	0.001454	0.282978	0.894703	0.002528	0.00104	0.185637	1.10245
TP/MCV	0.85538	0.090456	0.808537	0.051498	0.0346882	1.05794	0.764174	0.09826	0.0249163	1.11935	0.922208	0.078999	0.179703	0.927535
MPV/MONO	33.3131	12.3431	26.4169	6.98278	0.0454944	1.26105	21.5003	10.4151	0.0102084	1.54942	28.5795	19.6042	0.213243	1.16563
NEUT/MONO	15.1881	8.92622	10.9481	2.60902	0.0140506	1.38728	14.9774	11.647	0.791887	1.01407	10.8278	7.55449	0.213243	1.40269
CRP/MONO	22.7533	34.7136	2.66318	1.96068	0.000756486	8.54368	81.867	127.503	0.203155	0.277931	25.118	44.1764	0.578874	0.905857
PCT/MONO	0.811586	0.374176	0.569377	0.15168	0.00863224	1.42539	0.697219	0.452795	0.179574	1.16403	0.62971	0.418245	0.232296	1.28883
CRP/MPV	0.890454	1.46918	0.114472	0.094593	0.00756959	7.77879	3.90172	5.83584	0.0882939	0.228221	1.10515	2.11072	0.966092	0.805733
CRP/NEUT	1.84144	3.03184	0.290155	0.249669	0.0164942	6.34639	6.02497	8.51622	0.101012	0.305634	2.60352	4.51291	0.765369	0.707288
IgA/PA	0.040781	0.017706	0.026825	0.008467	0.0281413	1.52026	0.040126	0.022388	0.722343	1.01632	0.035795	0.022023	0.335488	1.13929
IgG/PA	0.189011	0.104645	0.114696	0.03467	0.0138715	1.64793	0.209652	0.157824	0.974236	0.901546	0.155337	0.106928	0.290778	1.21678
IgG1/PA	0.186155	0.08344	0.074949	0.061027	0.00093443	2.48376	0.168155	0.199644	0.122911	1.10704	0.159886	0.117854	0.384508	1.1643
MPV/PA	0.042768	0.011706	0.031291	0.005688	0.00444171	1.36678	0.042252	0.015425	0.87176	1.01221	0.042338	0.008221	0.963585	1.01016
NEUT/PA	0.02	0.006276	0.013327	0.003833	0.00740422	1.50071	0.026522	0.014976	0.538659	0.754091	0.015438	0.005467	0.150506	1.2955
PCT/PA	0.001071	0.000366	0.000635	0.000223	0.000600557	1.68661	0.001423	0.001018	0.582414	0.752635	0.001055	0.000606	0.384508	1.01517
PLT/PA	1.08	0.322977	0.796908	0.293815	0.0414383	1.35524	1.93248	1.12585	0.0930896	0.558867	1.09198	0.655817	0.290778	0.989031
TP/PA	0.322512	0.058363	0.276183	0.044713	0.0214127	1.16775	0.342457	0.116217	0.821204	0.941759	0.341668	0.083881	0.891618	0.943934
IgG1/BASO	2056.52	2122.04	877.917	788.062	0.0107816	2.3425	2045.65	2812.67	0.569083	1.00531	1336.19	1861.53	0.0890461	1.53909
MPV/BASO	492.974	330.407	287.791	165.742	0.0262972	1.71296	462.565	295.305	0.816696	1.06574	448.271	382.966	0.771843	1.09972
NEUT/BASO	222.326	160.12	117.434	59.3268	0.0258824	1.8932	319.326	292.763	0.391812	0.696235	173.271	155.946	0.413671	1.28311
CRP/BASO	674.469	1481.9	33.5474	39.3709	0.0106773	20.105	2700.26	4771.73	0.276334	0.24978	267.331	499.459	0.742803	2.52298
PCT/BASO	12.5	10.2162	6.10135	3.29878	0.0185575	2.04873	15.7305	13.8091	0.771866	0.794634	9.64583	8.01497	0.404478	1.2959
IgG/Cr	0.665761	0.326614	0.465695	0.188934	0.0309178	1.42961	0.700574	0.353733	0.977402	0.950308	0.599508	0.273222	0.836945	1.11051
IgG1/Cr	0.698322	0.399446	0.359013	0.24688	0.00271234	1.94512	0.541387	0.487832	0.159973	1.28988	0.573221	0.31901	0.535842	1.21824
MPV/Cr	0.148732	0.026102	0.113937	0.024751	0.00020034	1.30539	0.156308	0.064201	0.842836	0.951532	0.177053	0.032905	0.0908272	0.840042
NEUT/Cr	0.075948	0.040287	0.048703	0.014622	0.0175451	1.55941	0.108722	0.066321	0.178182	0.698552	0.064659	0.018035	0.901802	1.17459
CRP/Cr	0.143111	0.22673	0.012252	0.009833	0.00234178	11.6806	0.558923	0.809246	0.173352	0.256048	0.166749	0.312197	1	0.858242
PCT/Cr	0.003789	0.001268	0.002519	0.000807	0.000745411	1.50417	0.004994	0.002676	0.197808	0.75871	0.003756	0.001294	1	1.00879
IgA1/CRP	8.428	22.8158	7.52649	8.93986	0.0421573	1.11978	1.17826	1.85371	0.166064	7.15289	4.14557	7.60069	1	2.03301
CRP/EOS	177.429	400.563	8.51966	6.86	0.0420543	20.8259	845.153	2069.14	0.107202	0.209937	97.543	162.047	0.616462	1.81899
IgA/LY	6.41872	2.69313	4.20274	1.661	0.00214956	1.52727	4.51183	2.17929	0.0926102	1.42264	5.5839	2.40293	0.324604	1.14951
IgA1/LY	3.74175	2.17467	2.08133	1.22862	0.005415	1.79777	2.48549	1.5655	0.0832216	1.50544	2.91747	1.79883	0.357224	1.28254
IgG/LY	28.4013	18.5681	16.9587	6.11432	0.00159812	1.67474	20.6962	12.2387	0.059448	1.3723	21.9943	10.6894	0.357224	1.29131
IgG1/LY	26.41	16.7488	12.8771	8.7647	0.00134477	2.05093	16.1772	17.2124	0.052858	1.63254	19.6011	13.6346	0.324604	1.34737
RBC/LY	3.35129	1.07219	2.53773	0.552312	0.00818349	1.32058	2.25591	0.654016	0.00740422	1.48556	3.4516	0.977171	0.590956	0.970938
HCT/LY	29.2445	8.98437	22.3854	4.8166	0.0108615	1.30641	19.7179	6.03675	0.00256606	1.48315	30.6102	8.32976	0.506263	0.955383
HGB/LY	97.227	29.7316	76.3958	16.2725	0.0273344	1.27267	64.843	21.196	0.00173943	1.49942	104.937	29.6873	0.428142	0.926531
MCV/LY	61.7687	21.4148	47.2758	10.4655	0.0104889	1.30656	48.0254	16.1164	0.113825	1.28617	65.4708	23.6862	0.728362	0.943455
MONO/LY	0.233699	0.105392	0.167585	0.046587	0.010488	1.39451	0.234611	0.090545	0.942654	0.996113	0.385233	0.285314	0.190111	0.606643
MPV/LY	6.99847	2.51171	4.23644	0.981788	4.37841e-07	1.65197	4.50863	1.27527	0.000751617	1.55224	7.47269	2.56416	0.547857	0.936539
NEUT/LY	3.26536	1.95957	1.77555	0.460328	6.17243e-05	1.83907	3.17698	1.67436	0.980869	1.02782	2.80841	1.20003	0.728362	1.16271
CRP/LY	5.64133	8.58604	0.49515	0.459319	0.000593858	11.3932	21.8836	35.6371	0.375819	0.257788	6.81998	13.5317	0.831417	0.827176
MCH/LY	20.5649	7.17248	16.1417	3.54253	0.0174583	1.27403	15.8015	5.6652	0.125727	1.30146	22.3756	7.86058	0.547857	0.919078
MCHC/LY	235.239	83.7348	182.874	39.895	0.0237332	1.28634	179.106	54.6913	0.0926102	1.31341	248.966	75.1243	0.466358	0.944864
PCT/LY	0.169543	0.064733	0.092009	0.025035	1.11888e-06	1.84268	0.148088	0.078529	0.580639	1.14488	0.157976	0.066571	0.428142	1.07322
PLT/LY	171.941	69.9428	117.371	33.4569	0.00141534	1.46493	188.058	83.0243	0.614072	0.914295	158.011	72.923	0.547857	1.08815
TP/LY	48.4984	13.7974	38.091	8.18673	0.0175451	1.27323	36.1385	12.202	0.107202	1.34201	50.6289	13.768	0.616462	0.95792
IgA1/MCH	0.180767	0.094946	0.13029	0.070538	0.0435132	1.38742	0.161505	0.082972	0.683263	1.11927	0.136554	0.087692	0.213243	1.32378
IgG1/MCH	1.36569	0.919183	0.818679	0.526234	0.0409783	1.66816	1.04732	0.940534	0.217355	1.30398	1.04205	0.832621	0.238202	1.31058
MCV/MCH	3.00624	0.081443	2.92858	0.071025	0.000809402	1.02652	3.0672	0.119382	0.152293	0.980125	2.92218	0.13359	0.0473044	1.02877
MPV/MCH	0.342422	0.044701	0.262961	0.024617	4.37514e-07	1.30218	0.300038	0.065252	0.0745895	1.14126	0.334652	0.026557	0.438465	1.02322
NEUT/MCH	0.161732	0.072715	0.112397	0.025983	0.00526614	1.43894	0.206038	0.095739	0.347285	0.784962	0.124313	0.026624	0.13145	1.30101
CRP/MCH	0.308842	0.505816	0.030116	0.025186	0.00209265	10.2551	1.26962	1.88076	0.101012	0.243255	0.387787	0.763033	1	0.796422
PCT/MCH	0.008387	0.002125	0.005754	0.00121	1.10617e-05	1.45759	0.009621	0.004647	0.299543	0.871739	0.007432	0.003369	0.0873318	1.1285
TP/MCH	2.5818	0.304126	2.36774	0.159263	0.00903891	1.09041	2.33471	0.332551	0.122911	1.10583	2.69867	0.310001	0.616462	0.956692
IgA1/MCHC	0.015718	0.00812	0.011504	0.006263	0.0422284	1.36631	0.013691	0.006666	0.399434	1.14805	0.012165	0.007339	0.293869	1.29207
IgG1/MCHC	0.119874	0.080029	0.072493	0.046896	0.0351826	1.65359	0.092813	0.08529	0.217355	1.29156	0.090878	0.068884	0.265095	1.31907
MPV/MCHC	0.029967	0.003618	0.023195	0.002013	4.31812e-08	1.29196	0.025661	0.004176	0.00870969	1.1678	0.029838	0.003779	0.776331	1.00432
NEUT/MCHC	0.014084	0.006144	0.009912	0.002261	0.00611307	1.4209	0.017459	0.007705	0.372812	0.80669	0.011082	0.002514	0.168827	1.27089
CRP/MCHC	0.026805	0.044201	0.002651	0.002205	0.00215532	10.1113	0.099638	0.143192	0.115063	0.269024	0.032337	0.063054	0.966092	0.828927
PCT/MCHC	0.000733	0.000178	0.000507	0.000104	1.01716e-05	1.44576	0.000817	0.000361	0.222442	0.897185	0.000647	0.000259	0.0873318	1.13292
TP/MCHC	0.228329	0.022352	0.208856	0.012283	0.00482654	1.09324	0.203956	0.023055	0.0249163	1.1195	0.230069	0.022233	0.891618	0.992437
CRP/PCT	39.2847	70.507	5.73034	5.36783	0.0208069	6.85558	103.554	123.262	0.101012	0.379364	31.6959	48.4499	1	1.23943
CRP/PLT	0.038781	0.069964	0.004577	0.004403	0.00690503	8.47302	0.074366	0.100212	0.166064	0.521488	0.030168	0.04596	1	1.2855
PCT/PLT	0.000996	0.000129	0.00079	6.4e-05	1.55098e-07	1.26076	0.00077	0.000242	0.00211737	1.29351	0.001015	0.000101	0.825177	0.981281
IgG/TBil	4.05563	1.36876	2.89016	1.2623	0.0145645	1.40325	5.29616	3.49335	0.40951	0.765768	3.41968	3.31854	0.195562	1.18597
IgG1/TBil	4.52862	3.12209	2.22608	1.63074	0.0024693	2.03435	3.91814	4.22275	0.291343	1.15581	3.30254	3.46806	0.22684	1.37125
MPV/TBil	1.0221	0.47978	0.706779	0.244978	0.0124291	1.44613	1.19008	0.626972	0.513723	0.858844	0.837373	0.410143	0.535842	1.2206
NEUT/TBil	0.528864	0.351764	0.308792	0.141199	0.0281603	1.71269	0.783388	0.462255	0.0780243	0.675098	0.323486	0.207151	0.299119	1.63489
CRP/TBil	0.853793	1.54818	0.082139	0.076445	0.000255388	10.3945	5.71387	9.19427	0.0986176	0.149425	1.47714	3.14497	0.462346	0.578006
PCT/TBil	0.026689	0.014629	0.015595	0.006729	0.00799945	1.71138	0.037949	0.025885	0.40951	0.703286	0.020763	0.019379	0.22684	1.28541
IgG1/TP	0.587179	0.294536	0.343632	0.216618	0.00823016	1.70874	0.439014	0.37196	0.107202	1.33749	0.459867	0.252524	0.335488	1.27685
MPV/TP	0.132371	0.025874	0.111317	0.010435	0.00170635	1.18914	0.123553	0.022602	0.627738	1.07137	0.125761	0.017406	0.639402	1.05256
NEUT/TP	0.06447	0.025138	0.047501	0.010834	0.0139639	1.35723	0.0783	0.036851	0.627738	0.823372	0.044826	0.008634	0.0667959	1.43823
CRP/TP	0.122848	0.200806	0.012626	0.010458	0.00200481	9.72976	0.557546	0.924319	0.272287	0.220337	0.123175	0.229367	0.961215	0.997345
PCT/TP	0.003332	0.000872	0.002432	0.000493	0.000744661	1.37007	0.003834	0.001946	0.456151	0.869066	0.002941	0.000864	0.437083	1.13295
NEUT/WBC	0.667712	0.106417	0.558932	0.090214	0.000473251	1.19462	0.664334	0.13167	0.980869	1.00508	0.638318	0.085487	0.466358	1.04605
CRP/WBC	1.26952	2.09491	0.154979	0.140269	0.00572656	8.19159	4.18547	6.16564	0.147519	0.303317	1.67782	3.07319	0.966092	0.756649
PCT/WBC	0.038379	0.012563	0.02941	0.007996	0.00488352	1.30496	0.033364	0.01656	0.256246	1.15031	0.037562	0.011831	0.874635	1.02175
