# Supplementary material for: Comprehensive analysis of immunoglobulin and clinical variables identifies functional linkages and diagnostic indicators associated with Behcet’s disease patients receiving immunomodulatory treatment
Source: BMC Immunol. 2021 Feb 22;22:16. doi: 10.1186/s12865-021-00403-1 (PMC7901184; doi:10.1186/s12865-021-00403-1)
Supplement: Supplementary file 1 — Additional file 1: Table S1 Abbreviations and full names of the laboratory tests used in this study. Table S2 Variables with significant differences between healthy controls and BD patients not treated with corticosteroids and immunosuppressants therapy. Table S3 Spearman correlation (r and P value) analysis of the immunoglobulin proteome in HCs and BD patients with and without immunomodulatory therapy. Table S4 Ratios with significant differences and fold change more than one between healthy controls and BD patients not treated with corticosteroids and immunosuppressants therapy in the discovery set. Table S5 Ratios with significant differences between BD patients not treated with corticosteroids and immunosuppressants therapy, healthy control and disease controls in both the discovery set and validation set. Fig. S1. Standard curves for the quantification of eight immunoglobulin isotypes. Fig. S2. The assay performance of the plasma microarray in the detection of the immunoglobulin proteome. Fig. S3. Correlation analysis between immunoglobulins and age in HC(A) and BD(B). Fig. S4. Beeswarm plots of immunoglobulin proteome expression between sex groups in HC(A) and BD(B). Fig. S5. Comparison of laboratory tests in HC and BD patients with and without immunomodulatory therapy. [file 12865_2021_403_MOESM1_ESM.zip › Table S5.xlsx]

## Sheet: Sheet1
	Cohort1														Cohort2
	BD-N		HC				BD-C				BD-I				BD-N		HC				BD-C			BD-I			AAV				TA
	mean	sd	mean	sd	p	fc	mean	sd	p	fc	mean	sd	p	fc	mean	sd	mean	sd	p	fc	mean	sd	p	mean	sd	p	mean	sd	p	fc	mean	sd	p	fc
MPV/Alb	0.223404	0.037577	0.174868	0.016264	6.31919e-06	1.27756	0.219134	0.045494	0.887386	1.01949	0.232988	0.040513	0.703584	0.958865	0.195926	0.032065	0.177698	0.033502	0.0195529	1.29242	0.229661	0.044849	0.354602	0.210655	0.049995	0.75413	0.255545	0.036787	1.06245e-05	0.766699	0.237404	0.039115	0.00486619	0.825285
MPV/RBC	2.09973	0.311176	1.67559	0.197282	3.94888e-06	1.25313	2.03032	0.338213	0.54805	1.03418	2.19148	0.615391	0.825177	0.958134	1.95034	0.354759	1.68995	0.29206	0.00371113	1.33305	2.25278	0.250318	0.139487	2.06274	0.480251	0.484049	2.49323	0.637245	0.00273798	0.782256	2.27441	0.392694	0.00415776	0.857517
MPV/HCT	0.239534	0.034501	0.189863	0.02255	3.31125e-06	1.26161	0.235631	0.045043	0.904561	1.01656	0.242529	0.039914	0.97482	0.987651	0.221956	0.038232	0.194787	0.035014	0.00696888	1.31213	0.255585	0.03524	0.244786	0.228626	0.04704	0.78648	0.281332	0.068027	0.000992486	0.788947	0.255853	0.039295	0.0146842	0.867514
MPV/HGB	0.071977	0.01014	0.055641	0.00688	1.38557e-06	1.2936	0.072584	0.015457	0.683263	0.991637	0.071112	0.013599	0.428142	1.01216	0.066064	0.012715	0.057579	0.011061	0.00798995	1.33675	0.076969	0.012771	0.153429	0.068735	0.016001	0.783888	0.085938	0.020441	0.000672335	0.76874	0.077374	0.013406	0.0106354	0.853827
TP/MCV	0.85538	0.090456	0.808537	0.051498	0.0346882	1.05794	0.764174	0.09826	0.0249163	1.11935	0.922208	0.078999	0.179703	0.927535	0.889598	0.118156	0.832654	0.084632	0.0180795	1.07126	0.891989	0.034356	0.456465	0.837641	0.095142	0.458957	0.691576	0.120991	5.60256e-06	1.28633	0.793666	0.136669	0.0125031	1.12087
PCT/MONO	0.811586	0.374176	0.569377	0.15168	0.00863224	1.42539	0.697219	0.452795	0.179574	1.16403	0.62971	0.418245	0.232296	1.28883	0.955294	0.829132	0.551391	0.177775	0.0174399	1.57786	0.870018	0.311562	0.699632	0.670711	0.354266	0.219848	0.581228	0.482317	0.01937	1.64358	0.611803	0.394688	0.0407378	1.56144
TP/MCH	2.5818	0.304126	2.36774	0.159263	0.00903891	1.09041	2.33471	0.332551	0.122911	1.10583	2.69867	0.310001	0.616462	0.956692	2.65651	0.456428	2.45743	0.287139	0.0154942	1.11136	2.73109	0.104822	0.218182	2.50562	0.273226	0.655486	2.11001	0.387007	0.000447675	1.259	2.4153	0.470265	0.0301815	1.09987
TP/MCHC	0.228329	0.022352	0.208856	0.012283	0.00482654	1.09324	0.203956	0.023055	0.0249163	1.1195	0.230069	0.022233	0.891618	0.992437	0.229428	0.019588	0.212547	0.012242	0.00192638	1.14485	0.243335	0.014065	0.0961941	0.219532	0.023749	0.730252	0.186744	0.027782	2.08437e-05	1.22857	0.210173	0.029414	0.0140457	1.09162

## Sheet: Sheet2
	Discovery Set							Validation Set
		BD- vs HC		BD+ vs HC		BD+ vs BD-		BD- vs HC		BD+ vs HC		BD+ vs BD-
		fc	p	fc	p	fc	p	fc	p	fc	p	fc	p
blood system involvement	MPV/HCT	1.20435	3.50851e-09	1.59859	0.0174294	1.32735	0.0313955	1.14546	0.00218618	1.51853	0.0045977	1.3257	0.0219512
blood system involvement	MPV/HGB	1.22791	1.14093e-09	1.66888	0.0174198	1.35912	0.0281896	1.15717	0.00305589	1.57659	0.0275606	1.36246	0.0367865
gastrointestinal involvement	TP/MCV	1.0385	0.0280626	0.874877	5.35352e-07	0.842444	3.14933e-05	1.06229	0.00204354	0.80029	0.00492611	0.75336	0.00336134
gastrointestinal involvement	TP/MCH	1.0645	0.00535789	0.897982	1.92279e-05	0.843574	0.00139978	1.07754	0.000850185	0.830592	0.00985222	0.770823	0.0208972
gastrointestinal involvement	TP/MCHC	1.05575	0.00416865	0.91402	0.00249041	0.865752	0.000158906	1.08617	2.78266e-05	0.819672	0.028147	0.754645	0.0208883
